# Supplementary material for: Comparative Genomics of Different Lifestyle Fungi in Helotiales (Leotiomycetes) Reveals Temperature and Ecosystem Adaptations
Source: J Fungi (Basel). 2024 Dec 14;10(12):869. doi: 10.3390/jof10120869 (PMC11678538; doi:10.3390/jof10120869)
Supplement: Supplementary file 1 [file jof-10-00869-s001.zip]

Archive with 3 entries (3 files):
- SUPP_files_Final figures.pdf
- Table S1.csv
- Table S2.csv
