# Supplementary material for: Comparative Genomics of Different Lifestyle Fungi in Helotiales (Leotiomycetes) Reveals Temperature and Ecosystem Adaptations
Source: J Fungi (Basel). 2024 Dec 14;10(12):869. doi: 10.3390/jof10120869 (PMC11678538; doi:10.3390/jof10120869)
Supplement: Supplementary file 1 [file jof-10-00869-s001.zip › Table S1.csv]

Species	Genome Size (Mbp)	Genome Completeness (%)	N50	NCBI Accession
Amylocarpus encephaloides	46.28	98.1	74588	GCA_019669835.1
Anguillospora crassa	55.47	98.4	3204304	JBIFXL000000000
Arachnopeziza araneosa	40.45	98.0	210669	GCA_003988855.1
Articulospora tetracladia	41.84	96.5	3973648	GCA_003415645.1
Ascocoryne sarcoides NRRL 50072	34.24	97.7	3438441	GCA_000328965.1
Bisporella sp. PMI 857	56.47	97.6	601504	GCA_021307315.1
Blumeriella jaapii	47.41	95.3	1484584	GCA_009599575.1
Botryotinia calthae	47.44	98.1	56053	GCA_004379285.1
Botryotinia convoluta	45.28	98.3	97955	GCA_004786275.1
Botryotinia globosa	45.68	98.6	2511391	GCA_014898425.1
Botryotinia narcissicola	54.76	98.4	43211	GCA_004786225.1
Botrytis aclada	48.31	98.5	3028304	GCA_014898285.1
Botrytis byssoidea	42.98	98.2	1263484	GCA_014898295.1
Botrytis deweyae	44.36	98.3	1076441	GCA_014898535.1
Botrytis elliptica	49.77	98.5	2914681	GCA_024478385.1
Botrytis fragariae	41.92	98.1	2431652	GCA_013461495.1
Botrytis galanthina	43.86	98.7	65161	GCA_004916875.1
Botrytis hyacinthi	43.81	98.6	115535	GCA_004786245.1
Botrytis medusae	40.16	97.5	516041	GCA_019395255.1
Botrytis paeoniae	46.24	98.0	125168	GCA_004786145.1
Botrytis porri	46.78	98.4	2706297	GCA_014898465.1
Botrytis pseudocinerea	40.46	96.4	281454	GCA_019395245.1
Botrytis sinoallii	61.28	97.8	2252689	GCA_014898435.1
Botrytis squamosa	54.68	98.3	3203072	GCA_014898485.2
Botrytis tulipae	45.32	98.4	172411	GCA_004786125.1
Cadophora gregata	47.76	98.4	2432882	GCA_030347475.1
Cadophora luteo olivacea	47.60	97.9	687260	GCA_026120085.1
Cadophora malorum	48.94	97.9	121946	GCA_017365405.1
Cadophora sp. DSE1049	46.58	97.8	282950	GCA_937872245.1
Cadophora sp. M221	60.03	97.6	47756	GCA_017366145.1
Cairneyella variabilis	50.69	97.7	38895	GCA_001625345.1
Calycina marina	34.20	98.6	54098	GCA_019669825.1
Chaetoscypha palmicola	50.28	98.5	47624	GCA_003988945.1
Chalara sp. BL73	59.00	98.2	622338	GCA_918026815.1
Chlorencoelia torta	44.38	97.7	315106	GCA_003988815.1
Chlorociboria aeruginascens	33.05	97.6	110634	GCA_040112845.1
Ciboria shiraiana	39.30	98.9	2398771	GCA_008122225.1
Clarireedia aff paspali H2	39.03	98.4	156998	GCA_026770245.1
Clarireedia hainanense	45.91	98.5	169736	GCA_026225975.1
Clarireedia homoeocarpa	43.35	98.6	709078	GCA_001465935.1
Clarireedia jacksonii	39.46	95.8	168655	GCA_002242905.1
Clarireedia monteithiana	47.09	98.3	160050	GCA_026226035.1
Clarireedia paspali	52.16	98.2	136794	GCA_026225955.1
Clarireedia sp. CPB17	36.39	94.9	20651	GCA_002242865.1
Clarireedia sp. SE16F4	36.00	94.8	15633	GCA_002242985.1
Coleophoma crateriformis	40.65	98.0	1975931	GCA_003369635.1
Coleophoma cylindrospora	42.48	98.0	2359230	GCA_003369665.1
Coleophoma eucalyptorum	45.44	97.8	1013756	GCA_026120035.1
Cudoniella acicularis	58.97	94.2	31848	GCA_013054445.1
Diplocarpon mali	51.72	97.9	117071	GCA_024741835.1
Diplocarpon rosae	36.93	97.5	2966946	GCA_032760415.1
Drepanopeziza brunnea f sp. multigermtubi MB m1	51.94	98.3	1599552	GCA_022702325.1
Filosporella fistucella	45.77	98.0	2607029	GCA_030077755.1
Gamarada debralockiae	58.18	98.5	66095	GCA_002803225.1
Glarea lozoyensis ATCC 20868	39.50	97.8	2105285	GCA_000409485.1
Gremmenia infestans	36.80	98.2	1728730	GCA_032629725.1
Gyoerffyella rotula	44.16	98.5	2324484	JBIFXM000000000
Halenospora varia	55.60	98.0	1676298	GCA_020726485.1
Helotiales sp. DMI Dod QoI	44.59	98.6	221483	GCA_009613015.1
Helotiales sp. F229	85.08	97.9	5971555	GCA_002554605.1
Hyaloscypha bicolor E	82.38	98.1	1976469	GCA_002865645.1
Hyaloscypha finlandica	64.03	97.6	359327	GCA_021399475.1
Hyaloscypha hepaticicola	57.40	97.8	700593	GCA_002865625.1
Hyaloscypha sp. PMI 1271	62.84	97.4	236942	GCA_021399465.1
Hyaloscypha variabilis F	55.85	98.1	2140165	GCA_002865655.1
Hymenoscyphus albidus	51.17	98.6	135308	GCA_911693285.1
Hymenoscyphus fraxineus	63.49	96.2	3040285	GCA_900184765.1
Hymenoscyphus fructigenus	61.12	98.3	373842	GCA_001414455.1
Hymenoscyphus herbarum	69.30	98.6	325154	GCA_001414485.1
Hymenoscyphus infarciens	68.15	98.4	156341	GCA_001414345.1
Hymenoscyphus koreanus	57.19	98.0	97064	GCA_902652825.1
Hymenoscyphus linearis	50.32	98.5	175889	GCA_900536425.1
Hymenoscyphus occultus	57.85	98.0	95493	GCA_900536445.1
Hymenoscyphus repandus	42.81	98.0	226427	GCA_001414415.1
Hymenoscyphus scutula	63.22	98.1	72955	GCA_001399465.1
Hymenoscyphus varicosporioides	48.24	98.5	1155614	GCA_021365295.1
Hymenotorrendiella dingleyae	56.47	98.3	69088	GCA_003988905.1
Hyphodiscus hymeniophilus	35.16	97.7	1935564	GCA_016508695.1
Hyphodiscus sp. D1413	34.52	98.6	538937	GCA_003988895.1
Lachnellula arida	42.72	96.1	37853	GCA_007821475.1
Lachnellula cervina	51.37	95.3	22497	GCA_007825325.1
Lachnellula hyalina	33.82	97.3	161844	GCA_007821495.1
Lachnellula occidentalis	48.29	94.9	31262	GCA_007821535.1
Lachnellula subtilissima	35.23	93.6	34087	GCA_007821545.1
Lachnellula suecica	43.43	91.5	19034	GCA_007825345.1
Lachnellula willkommii	51.03	91.0	8078	GCA_007825375.1
Lachnum nothofagi	74.58	94.3	10365	GCA_003988875.1
Leptodontidium sp. 2 PMI 412	73.78	98.3	312982	GCA_021432625.1
Leptodontidium sp. MPI SDFR AT 0119	77.01	97.5	2683090	GCA_020726505.1
Margaritispora aquatica	42.51	98.1	1856036	GCA_007644065.1
Marssonina coronariae	50.26	97.7	231377	GCA_037039515.1
Mollisia scopiformis	48.87	97.7	1331786	GCA_001500285.1
Monilinia aucupariae	54.94	97.8	1499358	GCA_002162555.1
Monilinia fructicola	44.04	89.9	2592823	GCA_008692225.1
Monilinia laxa	42.81	97.2	2449422	GCA_009299455.1
Monilinia polystroma	44.63	98.9	140651	GCA_002909645.1
Myriosclerotinia curreyana	40.74	98.2	237700	GCA_002162495.1
Myriosclerotinia duriaeana	44.09	97.9	1898748	GCA_002162615.1
Myriosclerotinia scirpicola	43.97	98.2	1456842	GCA_002162505.1
Neobulgaria alba	39.58	98.1	263791	GCA_003988965.1
Neospermospora avenae	44.27	96.6	23088	GCA_014282315.1
Pezicula carpinea	44.02	97.9	595041	GCA_026119845.1
Pezicula neosporulosa	54.31	93.6	1528449	GCA_009805495.1
Pezicula radicicola	62.71	97.9	985843	GCA_003008705.1
Pezicula rhizophila	54.56	98.2	15892	GCA_022190145.1
Phialocephala sp. D728	50.31	98.5	192801	GCA_003988865.1
Phialocephala subalpina	69.69	97.7	1433508	GCA_900073065.1
Ploettnerulaceae sp. D365	32.14	98.0	251042	GCA_003988805.1
Proliferodiscus dingleyae	34.01	98.5	929377	GCA_003988795.1
Pseudofabraea citricarpa	44.00	97.9	1487330	GCA_029641185.1
Rhexocercosporidium sp. MPI PUGE AT 0058	62.74	98.2	2439245	GCA_020746875.1
Rhynchosporium agropyri	52.47	98.5	303442	GCA_900074905.1
Rhynchosporium commune	55.63	98.9	800985	GCA_900074885.1
Rhynchosporium secalis	49.41	98.6	113654	GCA_900074895.1
Rutstroemia sp. NJR 2017a BBW	41.91	98.0	1238013	GCA_002946425.1
Rutstroemia sp. NJR 2017a BVV2	43.40	97.5	973512	GCA_002946415.1
Rutstroemia sp. NJR 2017a WRK4	42.31	97.4	459069	GCA_002946385.1
Scleromitrula shiraiana	39.02	97.7	3617713	GCA_028455995.1
Sclerotinia borealis F 4128	39.45	98.3	130819	GCA_000503235.1
Sclerotinia glacialis	41.09	98.6	943420	GCA_002162575.1
Sclerotinia minor	40.03	98.3	2669359	GCA_025389075.1
Sclerotinia nivalis	50.36	98.4	2738900	GCA_029531795.1
Sclerotinia sclerotiorum 1980 UF 70	38.45	97.4	1625527	GCA_000146945.2
Sclerotinia subarctica	44.06	98.7	3683109	GCA_025389085.1
Sclerotinia trifoliorum	39.90	98.5	2127167	GCA_905066765.1
Stipitochalara longipes BDJ	52.43	98.4	2686473	GCA_009732865.1
Stromatinia cepivora	55.66	98.3	1651112	GCA_014898415.1
Tetracladium setigerum	39.22	95.1	2935713	GCA_031472005.1
Venustampulla echinocandica	33.63	98.1	3782225	GCA_003357145.1
