# Supplementary material for: Comparative Genomics of Different Lifestyle Fungi in Helotiales (Leotiomycetes) Reveals Temperature and Ecosystem Adaptations
Source: J Fungi (Basel). 2024 Dec 14;10(12):869. doi: 10.3390/jof10120869 (PMC11678538; doi:10.3390/jof10120869)
Supplement: Supplementary file 1 [file jof-10-00869-s001.zip › Table S2.csv]

Species	Environment	Clade	Secreted_CAZy	Cold_Secreted_CAZy	Thermo_Secreted_CAZy	tRNA	Aminoacids	P450	Cold_P450	Thermo_P450	DFVF_genes	Cold_DFVF	Thermo_DFVF	DFVF_Plants	DFVF_Herb	DFVF_Xyloid	DFVF_animals	DFVF_Vertebrata	DFVF_Invertebrata	DFVF_Yeast	Secreted	Effector_genes	Cytoplasmic	Apoplastic	Cold_Effector	Thermo_Effector
Amylocarpus_encephaloides	Marine Saprobe	Helotiaceae	225	93	87	109	9556	288	69	58	423	105	93	77	116	5	85	140	0	0	872	238	89	189	108	92
Anguillospora_crassa	Freshwater Saprobe	Tricladiaceae	351	160	122	127	13312	456	141	88	519	169	97	105	140	8	105	161	0	0	1415	503	175	404	260	177
Arachnopeziza_araneosa	Mycorrhiza	Pezizacellaceae	269	153	117	70	11071	363	107	90	480	154	113	91	127	8	97	157	0	0	1042	336	84	293	198	166
Articulospora_tetracladia	Freshwater Saprobe	Discinellaceae	380	210	153	145	11529	368	93	77	518	182	110	119	126	11	101	161	0	0	1266	387	99	332	208	155
Ascocoryne_sarcoides_NRRL_50072	Endophyte	Godroniaceae	191	105	83	150	8961	262	83	60	423	130	81	79	109	9	92	134	0	0	670	226	74	171	115	95
Bisporella_sp_PMI_857	Terrestrial Saprobe	Hyphodiscaceae	399	147	170	111	14854	533	147	104	553	177	106	103	154	14	112	170	0	0	1412	475	201	347	204	202
Blumeriella_jaapii	Phytopathogen	Pyrenopezizaceae	145	36	59	123	7791	216	39	60	373	70	85	55	102	6	78	132	0	0	599	164	72	126	63	71
Botryotinia_calthae	Phytopathogen	Sclerotianiaceae	252	155	97	216	10484	354	114	75	472	155	97	82	139	9	100	142	0	0	878	325	118	258	188	108
Botryotinia_convoluta	Phytopathogen	Sclerotianiaceae	250	146	97	217	10441	325	97	70	458	157	83	87	125	8	95	143	0	0	895	324	110	255	183	129
Botryotinia_globosa	Phytopathogen	Sclerotianiaceae	230	135	86	205	10176	314	99	66	447	148	83	81	123	10	93	140	0	0	848	313	108	248	173	109
Botryotinia_narcissicola	Phytopathogen	Sclerotianiaceae	234	142	83	216	10367	341	99	70	454	161	79	87	124	9	94	140	0	0	832	304	114	234	168	103
Botrytis_aclada	Phytopathogen	Sclerotianiaceae	240	141	87	212	10407	332	91	70	469	166	88	86	138	9	94	142	0	0	852	319	106	253	179	122
Botrytis_byssoidea	Phytopathogen	Sclerotianiaceae	244	144	97	214	10260	336	109	68	451	149	85	82	124	9	92	144	0	0	884	848	848	45	0	848
Botrytis_deweyae	Phytopathogen	Sclerotianiaceae	266	153	107	213	10602	350	112	68	467	153	93	85	133	10	92	147	0	0	945	349	124	269	190	126
Botrytis_elliptica	Phytopathogen	Sclerotianiaceae	255	141	97	217	10777	342	103	73	470	153	91	89	130	11	98	142	0	0	943	333	125	254	176	115
Botrytis_fragariae	Phytopathogen	Sclerotianiaceae	252	146	102	233	10204	326	107	66	467	167	93	87	139	8	92	141	0	0	910	318	106	247	181	119
Botrytis_galanthina	Phytopathogen	Sclerotianiaceae	255	151	101	218	10598	339	104	77	465	160	96	84	132	10	98	141	0	0	929	337	114	268	192	118
Botrytis_hyacinthi	Phytopathogen	Sclerotianiaceae	246	133	103	218	10322	337	106	69	470	159	94	83	139	9	97	142	0	0	891	322	120	252	186	114
Botrytis_medusae	Phytopathogen	Sclerotianiaceae	259	150	105	211	9873	328	99	63	462	154	85	85	129	8	101	139	0	0	913	317	111	252	178	116
Botrytis_paeoniae	Phytopathogen	Sclerotianiaceae	258	160	101	212	10183	331	106	77	468	159	87	86	129	11	97	145	0	0	897	311	106	247	172	108
Botrytis_porri	Phytopathogen	Sclerotianiaceae	235	141	86	206	10036	291	102	56	442	143	74	83	123	9	90	137	0	0	836	307	108	237	174	105
Botrytis_pseudocinerea	Phytopathogen	Sclerotianiaceae	264	157	93	212	9943	320	99	64	469	152	89	85	135	9	95	145	0	0	887	308	110	249	186	104
Botrytis_sinoallii	Phytopathogen	Sclerotianiaceae	249	146	86	218	10710	335	113	72	491	156	118	81	167	9	93	141	0	0	901	328	126	249	182	109
Botrytis_squamosa	Phytopathogen	Sclerotianiaceae	264	148	99	217	10940	347	105	75	507	168	122	86	173	10	96	142	0	0	941	335	128	250	180	111
Botrytis_tulipae	Phytopathogen	Sclerotianiaceae	238	143	91	338	10633	329	95	69	463	154	82	84	129	10	94	146	0	0	899	336	120	258	194	126
Cadophora_gregata	Phytopathogen	Pyrenopezizaceae	334	144	115	124	11962	372	83	85	511	134	97	94	144	11	96	166	0	0	1233	404	161	326	189	145
Cadophora_luteo_olivacea	Phytopathogen	Pyrenopezizaceae	440	190	147	127	13453	454	105	90	566	168	116	122	153	12	106	173	0	0	1531	467	161	394	240	169
Cadophora_malorum	Phytopathogen	Pyrenopezizaceae	421	175	143	108	13261	455	98	91	579	171	114	123	147	12	112	185	0	0	1450	460	166	379	231	157
Cadophora_sp_DSE1049	Endophyte	Pyrenopezizaceae	408	174	133	142	12738	445	99	86	561	172	103	117	150	10	108	176	0	0	1404	442	165	360	231	149
Cadophora_sp_M221	Endophyte	Pyrenopezizaceae	446	208	149	92	14783	514	122	110	600	181	114	122	163	12	117	186	0	0	1594	539	195	448	267	206
Cairneyella_variabilis	Mycorrhiza	Hyaloscyphaceae	319	189	135	94	12971	511	127	119	527	159	105	105	145	15	101	161	0	0	1237	427	119	370	267	171
Calycina_marina	Marine Saprobe	Hyphodiscaceae	88	43	27	138	7948	204	57	38	417	122	57	59	132	4	84	138	0	0	430	122	57	80	64	36
Chaetoscypha_palmicola	Phytopathogen	Helotiaceae	241	114	83	175	9840	307	86	63	460	135	93	85	128	7	90	150	0	0	981	292	119	215	135	105
Chalara_sp_BL73	Phytopathogen	Hyphodiscaceae	421	170	172	91	15488	574	148	115	575	187	108	117	158	13	106	181	0	0	1496	505	215	354	217	191
Chlorencoelia_torta	Terrestrial Saprobe	Cenangiaceae	180	94	88	68	9329	280	79	89	415	134	87	70	110	7	80	148	0	0	664	212	63	175	118	98
Chlorociboria_aeruginascens	Terrestrial Saprobe	Chlorociboriaceae	172	98	97	208	8541	277	84	77	406	129	96	66	101	7	89	142	1	0	636	198	67	160	109	105
Ciboria_shiraiana	Phytopathogen	Sclerotianiaceae	230	133	89	223	9250	282	93	62	463	164	98	79	141	10	94	139	0	0	775	287	94	236	167	102
Clarireedia_aff_paspali_H2	Phytopathogen	Rutstroemiaceae	275	123	121	129	9727	324	94	79	465	143	96	90	122	9	94	150	0	0	867	307	101	249	160	131
Clarireedia_hainanense	Phytopathogen	Rutstroemiaceae	271	128	114	139	9877	316	74	79	480	144	100	88	130	10	94	158	0	0	869	291	97	236	149	117
Clarireedia_homoeocarpa	Phytopathogen	Rutstroemiaceae	284	134	118	133	10418	327	86	79	510	164	110	92	139	11	107	161	0	0	898	314	97	265	173	130
Clarireedia_jacksonii	Phytopathogen	Rutstroemiaceae	257	118	109	101	9441	316	88	66	472	152	100	88	131	11	97	145	0	0	799	274	91	231	148	110
Clarireedia_monteithiana	Phytopathogen	Rutstroemiaceae	291	131	127	132	10120	338	94	91	495	154	107	97	135	12	97	154	0	0	900	303	99	252	161	115
Clarireedia_paspali	Phytopathogen	Rutstroemiaceae	278	122	122	168	12205	354	97	89	526	163	111	99	139	10	111	166	1	0	910	326	123	248	167	120
Clarireedia_sp_CPB17	Phytopathogen	Rutstroemiaceae	250	125	112	112	9503	348	85	78	477	152	94	92	131	8	93	153	0	0	780	259	84	210	134	103
Clarireedia_sp_SE16F4	Phytopathogen	Rutstroemiaceae	280	133	117	112	9703	327	100	72	505	151	101	95	146	12	99	153	0	0	849	307	101	257	165	123
Coleophoma_crateriformis	Phytopathogen	Dermataceae	352	182	122	139	11578	418	95	81	525	152	116	106	144	9	101	165	0	0	1092	309	77	264	178	111
Coleophoma_cylindrospora	Phytopathogen	Dermataceae	377	193	137	144	12421	479	93	93	552	170	106	122	147	12	99	172	0	0	1212	335	85	288	183	127
Coleophoma_eucalyptorum	Phytopathogen	Dermataceae	404	237	121	176	13453	507	142	89	591	202	105	131	164	14	111	171	0	0	1288	375	98	323	215	136
Cudoniella_acicularis	Terrestrial Saprobe	Tricladiaceae	329	177	130	118	14562	582	152	107	542	171	114	130	141	7	100	164	0	0	1273	445	145	373	260	174
Diplocarpon_mali	Phytopathogen	Pyrenopezizaceae	175	52	78	106	7780	210	42	54	411	90	83	68	107	11	85	140	0	0	632	195	84	144	79	76
Diplocarpon_rosae	Phytopathogen	Pyrenopezizaceae	161	57	67	100	7749	218	48	60	413	87	83	72	108	11	86	136	0	0	624	192	87	144	81	72
Drepanopeziza_brunnea_f_sp_multigermtubi_MB_m1	Phytopathogen	Pyrenopezizaceae	206	60	78	126	8310	217	47	56	415	87	89	77	108	9	91	130	0	0	755	244	122	177	105	91
Filosporella_fistucella	Freshwater Saprobe	Mollisiaceae	425	214	149	137	12347	390	97	71	540	174	108	116	145	8	97	173	1	0	1444	489	143	412	253	187
Gamarada_debralockiae	Mycorrhiza	Hyphodiscaceae	326	190	138	50	14292	534	138	119	572	187	115	128	149	12	108	175	0	0	1193	356	98	312	224	173
Glarea_lozoyensis_ATCC_20868	Terrestrial Saprobe	Helotiaceae	312	131	100	113	10751	360	94	70	491	132	97	98	139	11	93	150	0	0	1137	393	168	285	185	130
Gremmenia_infestans	Phytopathogen	Lachnaceae	228	108	73	210	10811	346	90	77	449	135	90	78	120	6	93	152	0	0	1355	267	85	219	139	106
Gyoerffyella_rotula	Freshwater Saprobe	Discinellaceae	370	204	149	122	13192	413	92	97	563	182	115	129	147	12	103	172	0	0	1488	447	145	373	259	164
Halenospora_varia	Marine Saprobe	Tricladiaceae	401	184	145	94	14004	517	142	98	554	177	108	110	161	15	104	164	0	0	1018	511	168	415	257	192
Helotiales_sp_DMI_Dod_QoI	Phytopathogen	Mollisiaceae	266	139	116	184	12351	402	103	92	502	151	112	105	134	9	99	155	0	0	1334	303	85	254	170	139
Helotiales_sp_F229	Mycorrhiza	Pyrenopezizaceae	337	137	117	52	14197	392	91	76	522	151	109	99	136	17	106	163	1	0	1148	458	195	376	223	173
Hyaloscypha_bicolor_E	Mycorrhiza	Hyaloscyphaceae	260	132	105	57	14436	454	94	101	488	141	111	89	127	12	106	154	0	0	1127	384	116	318	206	172
Hyaloscypha_finlandica	Mycorrhiza	Hyaloscyphaceae	264	140	107	73	14247	455	93	105	526	136	107	92	163	12	107	152	0	0	920	356	102	295	182	150
Hyaloscypha_hepaticicola	Mycorrhiza	Hyaloscyphaceae	208	110	97	51	12552	397	102	91	485	131	114	94	114	11	102	164	0	0	1123	283	80	233	171	146
Hyaloscypha_sp_PMI_1271	Endophyte	Hyaloscyphaceae	265	138	110	64	14147	452	93	102	495	134	108	88	137	13	110	147	0	0	1417	356	105	298	178	145
Hyaloscypha_variabilis_F	Mycorrhiza	Hyaloscyphaceae	395	218	158	160	15665	566	127	126	547	163	128	120	141	13	102	171	0	0	1179	431	128	353	233	191
Hymenoscyphus_albidus	Terrestrial Saprobe	Helotiaceae	273	107	73	158	10974	379	93	82	513	124	101	79	207	7	82	138	0	0	1360	464	265	300	182	149
Hymenoscyphus_fraxineus	Phytopathogen	Helotiaceae	306	121	92	204	11686	410	86	104	470	136	89	82	144	8	86	150	0	0	1550	544	318	362	216	197
Hymenoscyphus_fructigenus	Terrestrial Saprobe	Helotiaceae	364	175	111	186	13516	445	132	96	513	166	99	100	149	8	93	163	0	0	1485	570	253	437	285	194
Hymenoscyphus_herbarum	Terrestrial Saprobe	Helotiaceae	359	163	98	163	14239	456	132	86	886	161	98	102	517	8	96	163	0	0	1179	538	228	416	253	176
Hymenoscyphus_infarciens	Terrestrial Saprobe	Helotiaceae	314	146	86	165	11542	308	86	80	465	142	93	80	141	8	87	149	0	0	1396	425	170	334	215	139
Hymenoscyphus_koreanus	Terrestrial Saprobe	Helotiaceae	321	133	87	109	11985	427	97	98	469	137	85	84	144	7	89	145	0	0	1056	584	351	395	252	186
Hymenoscyphus_linearis	Terrestrial Saprobe	Helotiaceae	307	126	91	164	10756	349	85	82	493	145	101	88	148	8	92	156	1	0	1312	573	343	390	246	178
Hymenoscyphus_occultus	Terrestrial Saprobe	Helotiaceae	321	131	86	168	12043	427	95	97	471	137	87	87	145	7	87	145	0	0	1381	584	341	390	233	185
Hymenoscyphus_repandus	Terrestrial Saprobe	Helotiaceae	328	160	100	135	10439	334	90	72	487	144	97	98	131	8	96	154	0	0	1174	382	132	312	198	129
Hymenoscyphus_scutula	Terrestrial Saprobe	Helotiaceae	338	151	95	180	12907	403	106	87	523	161	108	97	164	10	101	151	0	0	1360	520	228	399	248	171
Hymenoscyphus_varicosporioides	Freshwater Saprobe	Tricladiaceae	421	206	149	105	12588	453	121	97	534	181	104	111	149	7	103	164	0	0	1481	536	174	442	290	198
Hymenotorrendiella_dingleyae	Terrestrial Saprobe	Helotiaceae	337	196	122	161	12953	442	110	92	524	164	112	102	163	10	90	159	0	0	1236	417	148	337	247	160
Hyphodiscus_hymeniophilus	Terrestrial Saprobe	Hyphodiscaceae	186	87	88	84	10112	343	82	71	459	124	100	74	119	8	98	159	1	0	714	194	63	164	116	80
Hyphodiscus_sp_D1413	Terrestrial Saprobe	Hyphodiscaceae	189	101	92	63	10009	308	73	78	445	116	103	81	109	6	95	154	0	0	749	220	68	183	135	95
Lachnellula_arida	Terrestrial Saprobe	Lachnaceae	223	115	81	87	12193	402	99	98	497	148	102	89	146	9	95	158	0	0	885	284	98	229	135	108
Lachnellula_cervina	Terrestrial Saprobe	Lachnaceae	222	110	67	93	11908	376	100	82	472	136	94	87	126	7	96	156	0	0	948	307	121	245	155	102
Lachnellula_hyalina	Endophyte	Lachnaceae	203	106	67	91	10445	338	86	85	460	143	89	83	123	6	90	158	0	0	800	245	76	197	128	94
Lachnellula_occidentalis	Terrestrial Saprobe	Lachnaceae	200	94	67	98	10996	341	88	67	457	119	93	77	130	5	91	154	0	0	803	256	85	206	128	97
Lachnellula_subtilissima	Phytopathogen	Lachnaceae	205	111	66	94	10513	337	90	70	455	131	82	74	127	6	89	159	0	0	803	251	87	194	134	91
Lachnellula_suecica	Terrestrial Saprobe	Lachnaceae	327	162	129	85	13425	495	93	114	560	161	101	106	146	12	104	192	0	0	1249	455	139	391	244	193
Lachnellula_willkommii	Phytopathogen	Lachnaceae	220	114	69	89	12190	408	93	103	509	146	101	87	133	10	104	175	0	0	858	280	112	213	132	99
Lachnum_nothofagi	Terrestrial Saprobe	Lachnaceae	294	159	113	88	17931	722	192	157	798	243	174	162	255	23	124	234	0	0	1352	523	200	415	259	207
Leptodontidium_sp_2_PMI_412	Phytopathogen	Pyrenopezizaceae	509	237	191	129	17613	594	145	115	633	189	126	147	162	11	117	196	0	0	1841	626	241	519	316	229
Leptodontidium_sp_MPI_SDFR_AT_0119	Phytopathogen	Pyrenopezizaceae	510	228	180	125	17682	593	148	128	615	183	125	143	159	10	113	190	0	0	1823	596	229	498	304	219
Margaritispora_aquatica	Freshwater Saprobe	Discinellaceae	371	178	145	178	11989	347	83	81	519	162	117	119	132	13	97	157	1	0	1296	443	133	374	247	168
Marssonina_coronariae	Phytopathogen	Pyrenopezizaceae	169	50	74	96	7808	221	44	52	417	90	87	72	107	11	86	141	0	0	640	203	93	149	80	77
Mollisia_scopiformis	Terrestrial Saprobe	Mollisiaceae	376	193	164	102	13889	507	131	101	538	177	114	110	148	10	102	167	1	0	1409	428	134	355	230	170
Monilinia_aucupariae	Phytopathogen	Sclerotianiaceae	205	113	75	178	8336	233	71	60	421	134	84	67	124	9	86	135	0	0	678	223	66	182	116	84
Monilinia_fructicola	Phytopathogen	Sclerotianiaceae	209	117	85	204	8738	251	75	75	399	120	80	77	107	8	77	130	0	0	706	241	87	187	125	93
Monilinia_laxa	Phytopathogen	Sclerotianiaceae	226	131	85	244	9215	274	85	71	438	136	89	77	121	11	87	142	0	0	790	289	105	227	165	103
Monilinia_polystroma	Phytopathogen	Sclerotianiaceae	235	146	92	215	9211	263	82	66	434	131	88	82	117	9	88	138	0	0	790	289	101	226	163	110
Myriosclerotinia_curreyana	Phytopathogen	Sclerotianiaceae	202	110	79	150	9091	274	84	65	426	134	85	75	118	11	87	135	0	0	693	247	70	203	143	107
Myriosclerotinia_duriaeana	Phytopathogen	Sclerotianiaceae	209	121	73	198	9449	269	84	70	418	131	81	74	119	8	81	136	0	0	767	276	90	219	146	101
Myriosclerotinia_scirpicola	Phytopathogen	Sclerotianiaceae	201	110	77	199	9462	270	82	68	422	136	76	72	117	8	87	138	0	0	733	268	78	217	145	103
Neobulgaria_alba	Phytopathogen	Godroniaceae	235	134	104	174	9178	243	85	67	445	155	104	89	112	10	91	142	1	0	785	286	84	227	172	133
Neospermospora_avenae	Phytopathogen	Pyrenopezizaceae	268	114	90	124	10905	305	74	73	499	143	92	91	136	11	103	157	1	0	1047	361	152	296	184	132
Pezicula_carpinea	Terrestrial Saprobe	Dermataceae	331	25	3	206	11448	428	109	102	519	170	107	101	137	11	106	164	0	0	1081	366	102	304	221	150
Pezicula_neosporulosa	Terrestrial Saprobe	Dermataceae	360	198	128	210	14638	539	142	121	561	190	104	125	143	21	99	173	0	0	1309	403	114	328	249	144
Pezicula_radicicola	Terrestrial Saprobe	Dermataceae	384	220	118	209	16202	668	180	139	619	216	121	131	173	21	114	180	0	0	1342	408	148	324	246	159
Pezicula_rhizophila	Terrestrial Saprobe	Dermataceae	392	246	133	252	14863	632	173	147	613	221	122	142	173	16	105	177	0	0	1376	447	140	370	268	163
Phialocephala_sp_D728	Mycorrhiza	Mollisiaceae	259	236	136	101	12624	404	104	97	499	155	103	96	128	10	105	160	0	0	1010	307	145	258	169	150
Phialocephala_subalpina	Mycorrhiza	Mollisiaceae	450	130	112	112	17056	571	140	126	583	176	115	123	164	12	111	173	0	0	1579	488	151	411	285	191
Ploettnerulaceae_sp_D365	Phytopathogen	Pyrenopezizaceae	179	253	186	119	9025	246	67	51	465	131	87	68	125	9	101	162	0	0	653	196	63	156	33	18
Proliferodiscus_dingleyae	Phytopathogen	Lachnaceae	299	132	120	65	10277	405	79	92	473	115	112	92	132	9	93	147	0	0	991	300	68	259	149	124
Pseudofabraea_citricarpa	Phytopathogen	Dermataceae	368	182	116	163	12180	449	107	110	532	173	103	114	142	9	99	168	0	0	1177	314	110	258	167	133
Rhexocercosporidium_sp_MPI_PUGE_AT_0058	Phytopathogen	Pyrenopezizaceae	406	174	130	109	13963	490	114	105	559	154	119	122	144	10	105	178	0	0	1486	486	165	407	250	183
Rhynchosporium_agropyri	Phytopathogen	Pyrenopezizaceae	275	115	87	110	10333	270	54	63	468	136	92	93	118	8	97	152	0	0	1021	337	164	268	170	124
Rhynchosporium_commune	Phytopathogen	Pyrenopezizaceae	272	115	93	115	10171	265	63	64	471	136	90	90	119	9	96	157	0	0	973	324	151	255	156	113
Rhynchosporium_secalis	Phytopathogen	Pyrenopezizaceae	257	108	85	115	10094	278	64	58	466	128	84	89	119	9	94	155	0	0	977	334	159	257	163	117
Rutstroemia_sp_NJR_2017a_BBW	Terrestrial Saprobe	Rutstroemiaceae	304	136	128	135	10651	396	87	102	505	144	97	102	136	8	106	153	0	0	971	331	108	287	186	138
Rutstroemia_sp_NJR_2017a_BVV2	Terrestrial Saprobe	Rutstroemiaceae	334	160	132	124	11158	417	95	105	528	154	103	106	141	10	114	157	0	0	1043	373	116	314	201	147
Rutstroemia_sp_NJR_2017a_WRK4	Terrestrial Saprobe	Rutstroemiaceae	312	140	128	138	10917	404	85	96	512	157	103	100	143	9	109	151	0	0	970	339	110	278	198	136
Scleromitrula_shiraiana	Phytopathogen	Sclerotianiaceae	178	84	68	176	9643	315	106	70	436	135	87	74	124	12	87	139	0	0	694	232	80	181	122	99
Sclerotinia_borealis_F_4128	Phytopathogen	Sclerotianiaceae	211	112	78	181	9426	269	94	52	443	147	85	79	122	9	95	138	0	0	746	249	84	197	125	97
Sclerotinia_glacialis	Phytopathogen	Sclerotianiaceae	210	116	83	202	8960	272	78	63	426	139	79	75	121	10	84	136	0	0	695	234	76	185	140	105
Sclerotinia_minor	Phytopathogen	Sclerotianiaceae	225	128	82	203	9394	295	95	67	461	153	96	80	139	9	94	139	0	0	742	266	80	219	153	99
Sclerotinia_nivalis	Phytopathogen	Sclerotianiaceae	220	124	83	209	10051	318	91	79	452	153	89	82	131	11	91	137	0	0	788	295	92	239	172	113
Sclerotinia_sclerotiorum_1980_UF_70	Phytopathogen	Sclerotianiaceae	213	120	80	208	8966	272	90	63	440	154	91	76	131	10	88	135	0	0	737	287	86	242	167	109
Sclerotinia_subarctica	Phytopathogen	Sclerotianiaceae	213	116	83	217	9431	290	87	70	447	159	95	79	125	10	92	141	0	0	741	269	82	217	151	92
Sclerotinia_trifoliorum	Phytopathogen	Sclerotianiaceae	224	133	83	185	9143	269	76	70	441	151	83	81	116	11	94	139	0	0	726	253	73	203	141	100
Stipitochalara_longipes_BDJ	Terrestrial Saprobe	Hyaloscyphaceae	415	212	193	57	15470	578	139	131	584	187	136	136	146	12	111	179	0	0	1624	555	155	477	329	267
Stromatinia_cepivora	Phytopathogen	Sclerotianiaceae	214	115	88	192	10181	314	95	64	445	147	85	78	115	12	97	143	0	0	778	290	110	216	159	112
Tetracladium_setigerum	Freshwater Saprobe	incertae sedis	297	147	95	140	9714	267	83	53	460	149	90	96	122	7	84	151	0	0	1014	304	120	250	164	106
Venustampulla_echinocandica	Terrestrial Saprobe	Helotiaceae	222	83	80	100	9586	329	67	70	461	118	98	95	117	5	94	150	0	0	807	278	97	223	116	113
